# Supplementary material for: Predictors of Repeat Medical Emergency Team Activation in Deteriorating Ward Patients: A Retrospective Cohort Study
Source: J Clin Med. 2022 Mar 21;11(6):1736. doi: 10.3390/jcm11061736 (PMC8950705; doi:10.3390/jcm11061736)
Supplement: Supplementary file 1 [file jcm-11-01736-s001.zip]

Archive with 1 entries (1 files):
- jcm-1604561-supplementary.pdf
